# Supplementary material for: TRIOBP-1 Protein Aggregation Exists in Both Major Depressive Disorder and Schizophrenia, and Can Occur through Two Distinct Regions of the Protein
Source: Int J Mol Sci. 2022 Sep 21;23(19):11048. doi: 10.3390/ijms231911048 (PMC9569677; doi:10.3390/ijms231911048)
Supplement: Supplementary file 1 [file ijms-23-11048-s001.zip]

Archive with 1 entries (1 files):
- ijms-1879249-supplementary.pdf
